# Supplementary material for: WeChat usage and preservation of cognitive functions in middle-aged and older Chinese adults: indications from a nationally representative survey, 2018–2020
Source: BMC Public Health. 2024 Jul 4;24:1783. doi: 10.1186/s12889-024-19210-5 (PMC11223290; doi:10.1186/s12889-024-19210-5)
Supplement: Supplementary file 1 — Supplementary Material 1 [file 12889_2024_19210_MOESM1_ESM.xlsx]

## Sheet: Sheet1
Supplementary Table 1. WeChat Usage, stratified by age and gender
Age	Gender	Non-users	Chat only	Plus Moments	Total	P value
45-54	Male	1586(70.30)	161(7.14)	509(22.56)	2256	<0.0001
	Female	2147(77.96)	167(6.06)	440(15.98)	2754
55-64	Male	2444(85.48)	94(3.29)	321(11.23)	2859	<0.0001
	Female	2750(89.46)	82(2.67)	242(7.87)	3074
≥65	Male	3125(94.93)	45(1.37)	122(3.71)	3292	0.0013
	Female	3130(96.69)	24(0.74)	83(2.56)	3237
